# Supplementary material for: Toll-like Receptor 7 Deficiency Attenuates Platelet Dysfunction in Sepsis
Source: Biomolecules. 2025 Nov 15;15(11):1604. doi: 10.3390/biom15111604 (PMC12650191; doi:10.3390/biom15111604)
Supplement: Supplementary file 1 [file biomolecules-15-01604-s001.zip]

Archive with 1 entries (1 files):
- biomolecules-3922221-supplementary.pdf
